# Supplementary material for: Association Between Working Memory at Age 4 Years and Night Sleep Duration and Yogurt Intake Frequency at Age 1 Year
Source: Nutrients. 2025 Sep 27;17(19):3081. doi: 10.3390/nu17193081 (PMC12526159; doi:10.3390/nu17193081)
Supplement: Supplementary file 1 [file nutrients-17-03081-s001.zip]

Archive with 1 entries (1 files):
- nutrients-3870647-supplementary.pdf
